# Supplementary material for: The Receptor Tyrosine Kinase c-Met Promotes Lipid Accumulation in 3T3-L1 Adipocytes
Source: Int J Mol Sci. 2023 Apr 29;24(9):8086. doi: 10.3390/ijms24098086 (PMC10179087; doi:10.3390/ijms24098086)
Supplement: Supplementary file 1 [file ijms-24-08086-s001.zip]

Archive with 1 entries (1 files):
- ijms-2342611-supplementary.pdf
